# Supplementary material for: Expression and protease characterization of a conserved protein YgjD in Vibrio harveyi
Source: PeerJ. 2020 May 18;8:e9061. doi: 10.7717/peerj.9061 (PMC7241418; doi:10.7717/peerj.9061)
Supplement: Data S1 [file peerj-08-9061-s001.xlsx]

## Sheet: Sheet1
The optimal conditions and the effect of pH and temperature on the protease activity of YgjD
Optimum temperature on the protease activity of YgjD
Temperature	OD600nm
4	0.107	0.101	0.114
20	0.145	0.167	0.152
30	0.231	0.258	0.242
40	0.297	0.311	0.277
50	0.367	0.349	0.383
60	0.324	0.311	0.342
70	0.195	0.204	0.207
80	0.067	0.061	0.072
Temperature stability on the protease activity of YgjD
Temperature	OD600nm
10	0.251	0.247	0.249
20	0.258	0.258	0.26
30	0.249	0.237	0.245
40	0.223	0.221	0.218
50	0.178	0.182	0.177
60	0.179	0.154	0.159
70	0.115	0.132	0.134
80	0.084	0.06	0.062
Optimum pH on the protease activity of YgjD
pH	OD600nm
2	0	0	0
3	0	0	0
5	0.071	0.083	0.076
6.24	0.112	0.114	0.021
7.17	0.138	0.142	0.149
7.38	0.16	0.151	0.152
7.73	0.162	0.168	0.173
8.04	0.116	0.107	0.121
8.34	0.057	0.057	0.059
8.67	0.031	0.033	0.033
8.98	0.013	0.012	0.013
pH stability on the protease activity of YgjD
pH	OD600nm
2	0.024	0.017	0.032
3	0.041	0.04	0.038
5	0.065	0.067	0.069
6	0.075	0.072	0.079
7	0.089	0.081	0.073
8	0.077	0.071	0.074
9	0.034	0.033	0.029
