# Supplementary material for: Expression and protease characterization of a conserved protein YgjD in Vibrio harveyi
Source: PeerJ. 2020 May 18;8:e9061. doi: 10.7717/peerj.9061 (PMC7241418; doi:10.7717/peerj.9061)
Supplement: Data S2 [file peerj-08-9061-s002.xlsx]

## Sheet: Sheet1
The effect of growth promotion
Incubation time (h)	OD600nm
	H111A			H115A			H111A+H115A			E113A			Sterile water			Inactivated protein			YgjD（10ug/ml）			YgjD（20ug/ml）
0	0.007	0.008	0.006	0.004	0.005	0.003	0.003	0.004	0.003	0.003	0.002	0.002	0.001	0.003	0.002	0.004	0	0.002	0.004	0.002	0.003	0.008	0.006	0.006
4	0.048	0.039	0.051	0.042	0.038	0.041	0.032	0.039	0.037	0.065	0.067	0.074	0.036	0.04	0.04	0.035	0.031	0.045	0.081	0.087	0.084	0.101	0.109	0.097
8	0.181	0.188	0.192	0.141	0.138	0.144	0.145	0.128	0.141	0.151	0.165	0.152	0.139	0.14	0.147	0.139	0.147	0.141	0.186	0.169	0.191	0.261	0.239	0.244
12	0.382	0.394	0.383	0.285	0.299	0.301	0.239	0.274	0.288	0.305	0.324	0.313	0.252	0.265	0.266	0.274	0.279	0.294	0.401	0.388	0.417	0.489	0.501	0.495
24	1.251	1.204	1.346	0.998	1.206	0.943	0.894	0.882	0.945	1.015	0.996	1.195	0.752	0.91	0.945	0.885	0.749	0.904	1.312	1.309	1.286	1.891	1.806	1.958
36	1.943	1.899	1.921	1.456	1.489	1.483	1.325	1.316	1.308	1.652	1.666	1.678	1.295	1.298	1.385	1.399	1.485	1.64	1.804	1.775	1.831	2.622	2.635	2.687
48	2.258	2.484	2.782	1.997	1.999	1.809	1.879	1.891	1.888	2.056	2.204	1.998	1.851	1.792	1.919	1.883	1.795	1.799	2.534	2.227	2.301	2.739	2.657	2.735
60	2.406	2.252	2.203	2.009	2.105	2.121	1.998	2.015	2.111	2.254	2.274	2.234	1.999	2.015	1.977	1.985	2.016	2.035	2.235	2.177	2.209	2.309	2.682	2.326
72	1.849	1.912	1.804	1.612	1.712	1.776	1.774	1.765	1.756	1.761	1.738	1.766	1.7	1.724	1.64	1.612	1.715	1.542	1.808	1.784	1.817	1.914	1.897	1.895
